# Supplementary material for: Generativity and Gendered Pathways to Health: The Role of Human, Social, and Financial Capital Past Mid-Life
Source: Int J Environ Res Public Health. 2022 Apr 19;19(9):4956. doi: 10.3390/ijerph19094956 (PMC9099985; doi:10.3390/ijerph19094956)
Supplement: Supplementary file 1 [file ijerph-19-04956-s001.zip]

Archive with 1 entries (1 files):
- ijerph-1662724-supplementary.pdf
